# Supplementary material for: Chemoresistive Nanosensors Employed to Detect Blood Tumor Markers in Patients Affected by Colorectal Cancer in a One-Year Follow Up
Source: Cancers (Basel). 2023 Mar 16;15(6):1797. doi: 10.3390/cancers15061797 (PMC10046137; doi:10.3390/cancers15061797)
Supplement: Supplementary file 1 [file cancers-15-01797-s001.zip]

Archive with 1 entries (1 files):
- cancers-2207535-supplementary.pdf
